# Supplementary material for: Photocatalytic Hydrogen Production by the Sensitization of Sn(IV)-Porphyrin Embedded in a Nafion Matrix Coated on TiO2
Source: Molecules. 2022 Jun 11;27(12):3770. doi: 10.3390/molecules27123770 (PMC9227469; doi:10.3390/molecules27123770)
Supplement: Supplementary file 1 [file molecules-27-03770-s001.zip]

Archive with 1 entries (1 files):
- molecules-1765783-supplementary.pdf
